# Supplementary material for: DNA Metabarcoding Reveals the Fungal Community on the Surface of Lonicerae Japonicae Flos, an Edible and Medicinal Herb
Source: Int J Mol Sci. 2023 Oct 11;24(20):15081. doi: 10.3390/ijms242015081 (PMC10606453; doi:10.3390/ijms242015081)
Supplement: Supplementary file 1 [file ijms-24-15081-s001.zip]

Archive with 3 entries (3 files):
- Supplemental Figure 2..tif
- Supplemental Table 1..xlsx
- Supplemental Figure 1..tif
