# Supplementary material for: DNA Metabarcoding Reveals the Fungal Community on the Surface of Lonicerae Japonicae Flos, an Edible and Medicinal Herb
Source: Int J Mol Sci. 2023 Oct 11;24(20):15081. doi: 10.3390/ijms242015081 (PMC10606453; doi:10.3390/ijms242015081)
Supplement: Supplementary file 1 [file ijms-24-15081-s001.zip › Supplemental Table 1..xlsx]

## Sheet: OTU表
OTU	LJFGX1	LJFGX2	LJFGX3	LJFHB1	LJFHB2	LJFHB3	LJFHG	LJFHN1	LJFHN2	LJFHN3	LJFSC1	LJFSC2	LJFSC3	LJFSD1	LJFSD2	LJFSD3	LJFXY	LJFYG	SUM
OTU1	763	268	1004	235	2682	0	1073	860	22	320	403	1033	531	602	790	241	873	1299	12999
OTU2	22	0	0	0	0	0	0	0	0	0	0	0	0	0	0	0	0	0	22
OTU3	22	13	21	0	0	0	0	0	0	0	0	0	0	0	0	0	0	0	56
OTU4	2966	1071	3549	1118	131	0	2853	433	168	2657	2175	2809	2215	1808	351	3101	3055	3790	34250
OTU5	37	0	0	0	0	0	0	0	0	0	0	0	0	0	0	0	0	0	37
OTU6	77	0	0	0	0	0	0	0	0	0	0	0	0	0	0	0	0	0	77
OTU7	36	0	0	0	0	0	0	0	0	0	0	0	0	0	0	0	0	0	36
OTU8	79	326	0	0	0	0	0	0	22	0	0	188	46	6	0	0	0	0	667
OTU9	20	0	3	0	0	0	0	0	1	0	0	0	0	0	0	0	0	7	31
OTU10	5	0	0	0	0	0	0	0	0	0	0	0	0	0	0	0	0	0	5
OTU11	18	0	0	0	0	0	0	0	0	0	0	0	0	0	0	0	0	0	18
OTU12	132	0	98	0	0	0	235	0	18	0	0	0	0	0	0	0	121	0	604
OTU13	3	0	0	0	0	0	0	0	0	0	0	0	0	0	0	0	0	0	3
OTU14	9	0	0	0	0	0	0	0	0	0	0	0	0	0	0	0	0	0	9
OTU15	243	5	44	0	0	0	0	0	0	0	0	0	0	0	0	0	0	0	292
OTU16	4	0	0	0	0	0	0	0	0	0	0	0	0	0	0	0	0	0	4
OTU17	102	0	0	0	0	0	0	0	0	0	0	0	0	0	0	0	0	0	102
OTU18	12	0	0	0	0	0	0	0	0	0	0	0	0	0	0	0	0	0	12
OTU19	17	0	5	3	0	0	4	23	0	3	1	1	50	0	0	4	55	0	166
OTU20	19	0	0	0	0	0	0	0	0	0	0	0	0	0	0	0	0	0	19
OTU21	0	4	0	0	0	0	0	0	0	0	0	0	0	0	0	0	0	0	4
OTU22	0	2	0	0	0	0	0	0	0	0	0	0	0	0	0	0	0	0	2
OTU23	0	27	0	0	0	0	0	0	0	0	0	0	0	0	0	0	0	0	27
OTU24	0	55	11	0	0	0	0	0	0	0	0	0	0	0	0	0	0	0	66
OTU25	0	5	0	0	0	0	0	0	0	0	0	0	0	0	0	0	0	0	5
OTU26	0	19	0	0	0	0	0	0	0	0	0	0	0	0	0	0	0	0	19
OTU27	0	160	0	0	0	0	0	0	0	0	0	0	0	0	0	0	0	0	160
OTU28	0	14	0	0	0	0	0	0	0	0	0	0	0	0	0	0	0	0	14
OTU29	0	35	0	0	0	0	0	0	0	0	0	0	0	0	0	0	0	0	35
OTU30	0	13	0	0	0	0	0	0	0	0	0	0	0	0	0	0	0	0	13
OTU31	0	12	0	0	0	0	0	0	1	0	0	0	0	0	0	0	0	0	13
OTU32	0	16	0	0	0	0	0	0	0	0	1	0	0	1	0	0	0	0	18
OTU33	0	9	0	0	0	0	0	0	0	0	0	0	0	0	0	0	0	0	9
OTU34	0	18	0	0	0	0	0	0	0	0	0	0	0	0	0	0	0	0	18
OTU35	0	10	0	0	0	0	0	0	0	0	0	0	0	0	0	0	0	0	10
OTU36	0	6	0	0	0	0	0	0	0	0	0	0	0	0	0	0	0	0	6
OTU37	0	7	0	0	0	0	0	0	0	0	0	0	0	0	0	0	0	0	7
OTU38	0	14	0	0	0	0	0	0	0	0	0	0	0	0	0	0	0	0	14
OTU39	0	4	0	0	0	0	0	0	0	0	0	0	0	0	0	0	0	0	4
OTU40	0	129	0	0	0	0	0	0	0	0	0	0	0	0	0	0	0	0	129
OTU41	0	7	0	0	0	0	0	0	0	0	0	0	0	0	0	0	0	0	7
OTU42	0	6	0	0	0	0	0	0	0	0	0	0	0	0	0	0	0	0	6
OTU43	0	54	0	0	0	0	0	0	0	0	0	0	0	0	0	0	0	0	54
OTU44	0	16	0	0	0	0	0	0	0	0	0	0	0	0	0	0	0	0	16
OTU45	0	10	0	0	0	0	0	0	0	0	0	0	0	0	0	0	0	0	10
OTU46	0	11	0	0	0	0	0	0	0	0	0	0	0	0	0	0	0	0	11
OTU47	0	4	0	0	0	0	0	0	0	0	0	0	0	0	0	0	0	0	4
OTU48	0	7	0	0	0	0	0	0	0	0	0	0	0	0	0	0	0	0	7
OTU49	0	12	0	0	0	0	0	0	0	0	0	0	0	0	0	0	0	0	12
OTU50	0	45	0	0	0	0	0	0	0	0	0	0	0	0	0	0	0	0	45
OTU51	0	16	0	0	0	0	0	0	0	0	0	0	0	0	0	0	0	0	16
OTU52	0	2	0	0	0	0	0	0	1	0	0	0	0	0	0	0	0	0	3
OTU53	0	6	0	0	0	0	0	0	0	0	0	0	0	0	0	0	0	0	6
OTU54	0	16	0	0	0	0	0	0	0	0	0	0	0	0	0	0	0	0	16
OTU55	0	794	218	39	0	0	0	0	4	0	367	0	30	3	0	325	0	0	1780
OTU56	0	2	0	0	0	0	0	0	0	0	0	0	0	0	0	0	0	0	2
OTU57	0	20	0	0	0	0	0	0	0	0	0	0	0	0	0	0	0	0	20
OTU58	0	9	0	0	0	0	0	0	0	0	0	0	0	0	0	0	0	0	9
OTU59	0	25	0	0	0	0	0	0	0	0	0	0	0	0	0	0	0	0	25
OTU60	0	7	0	0	0	0	0	0	0	0	0	0	0	0	0	0	0	0	7
OTU61	0	36	0	0	0	0	0	0	0	0	0	0	0	0	0	0	0	0	36
OTU62	0	6	0	0	0	0	0	0	0	0	0	0	0	0	0	0	0	0	6
OTU63	0	11	0	0	0	0	0	0	0	0	0	0	0	0	0	0	0	0	11
OTU64	0	4	0	0	0	0	0	0	0	0	0	0	0	0	0	0	0	0	4
OTU65	0	10	0	0	0	0	0	0	0	0	0	0	0	0	0	0	0	0	10
OTU66	0	27	0	0	0	0	0	0	14	0	0	0	0	0	0	0	0	1	42
OTU67	0	6	0	0	0	0	0	0	0	0	0	0	0	0	0	0	0	0	6
OTU68	35	56	0	0	0	0	0	0	1	0	0	0	0	0	0	0	0	0	92
OTU69	0	3	0	0	0	0	0	0	0	0	0	0	0	0	0	0	0	0	3
OTU70	0	8	0	0	0	0	0	0	0	0	0	0	0	0	0	0	0	0	8
OTU71	0	7	0	0	0	0	0	0	0	0	0	0	0	0	0	0	0	0	7
OTU72	0	5	0	0	0	0	0	0	0	0	0	0	0	0	0	0	0	0	5
OTU73	0	6	0	0	0	0	0	0	0	0	0	0	0	0	0	0	0	0	6
OTU74	0	14	0	0	0	0	0	0	0	0	0	0	0	0	0	0	0	0	14
OTU75	0	6	0	0	0	0	0	0	0	0	0	0	0	0	0	0	0	0	6
OTU76	0	4	0	0	0	0	0	0	0	0	0	0	0	0	0	0	0	0	4
OTU77	0	60	0	0	0	0	0	0	0	0	0	0	0	0	0	0	0	0	60
OTU78	0	56	0	0	0	0	0	0	0	0	0	0	0	1	0	0	0	0	57
OTU79	0	5	0	0	0	0	0	0	0	0	0	0	0	0	0	0	0	0	5
OTU80	0	21	0	0	0	0	0	0	0	0	0	0	0	0	0	0	0	0	21
OTU81	0	55	233	0	0	0	0	0	0	167	0	0	0	0	0	0	0	0	455
OTU82	0	14	0	0	0	0	0	0	0	0	0	0	0	0	0	0	0	0	14
OTU83	0	2	0	0	0	0	0	0	0	0	0	0	0	0	0	0	0	0	2
OTU84	0	4	0	0	0	0	0	0	0	0	0	0	0	0	0	0	0	0	4
OTU85	0	6	0	0	0	0	0	0	0	0	0	0	0	0	0	0	0	0	6
OTU86	0	18	0	0	0	0	0	0	0	0	0	0	0	0	0	0	0	0	18
OTU87	0	20	0	0	0	0	0	0	0	0	0	0	0	0	0	0	0	0	20
OTU88	0	6	0	0	0	0	0	0	0	0	0	0	0	0	0	0	0	0	6
OTU89	0	3	0	0	0	0	0	0	0	0	0	0	0	0	0	0	0	0	3
OTU90	0	10	32	0	0	0	0	0	0	0	0	0	0	0	0	0	0	0	42
OTU91	0	2	0	0	0	0	0	0	0	0	0	0	0	0	0	0	0	0	2
OTU92	0	3	0	0	0	0	0	0	0	0	0	0	0	0	0	0	0	0	3
OTU93	0	8	0	0	0	0	0	0	0	0	0	0	0	0	0	0	0	0	8
OTU94	0	13	0	0	0	0	0	0	0	0	0	0	0	0	0	0	0	0	13
OTU95	0	23	0	0	0	0	0	0	0	0	0	0	0	0	0	0	0	0	23
OTU96	0	29	0	0	0	0	0	0	0	0	0	0	0	0	0	0	0	0	29
OTU97	0	13	0	0	0	0	0	0	0	0	0	0	0	0	0	0	0	0	13
OTU98	0	4	0	0	0	0	0	0	0	0	0	0	0	0	0	0	0	0	4
OTU99	0	6	0	16	0	0	0	0	0	0	0	0	0	0	0	0	0	0	22
OTU100	0	6	0	0	0	0	0	0	0	0	0	0	0	0	0	0	0	0	6
OTU101	0	75	0	0	0	0	0	0	0	0	0	0	0	0	0	0	0	0	75
OTU102	0	14	0	0	0	0	0	0	0	0	0	0	0	0	0	0	0	0	14
OTU103	0	40	0	0	0	0	0	0	0	0	0	0	0	0	0	0	0	0	40
OTU104	0	7	0	0	0	0	0	0	0	0	0	0	0	0	0	0	0	0	7
OTU105	0	9	0	0	0	0	0	0	8	0	81	0	0	0	522	31	0	0	651
OTU106	0	27	0	0	0	0	0	0	1	0	0	0	0	0	0	0	0	0	28
OTU107	0	3	0	0	0	0	0	0	0	0	0	0	0	0	0	0	0	0	3
OTU108	0	30	0	0	0	0	0	0	0	0	0	0	0	0	0	0	0	0	30
OTU109	0	1936	0	0	0	0	0	0	0	0	34	0	37	0	0	0	0	0	2007
OTU110	0	93	0	0	0	0	0	0	0	0	0	0	0	0	0	0	0	0	93
OTU111	26	75	0	0	0	0	0	0	0	0	0	0	6	0	0	0	0	0	107
OTU112	0	59	0	0	0	0	0	0	0	0	0	0	0	0	0	0	0	0	59
OTU113	0	34	0	0	0	0	0	0	0	0	0	0	0	0	0	0	0	0	34
OTU114	0	28	0	0	0	0	0	0	0	0	0	0	0	0	0	0	0	0	28
OTU115	0	4	0	0	0	0	0	0	0	0	0	0	0	0	0	0	0	0	4
OTU116	0	4	0	0	0	0	0	0	0	0	0	0	0	0	0	0	0	0	4
OTU117	0	18	0	0	0	0	0	0	0	0	0	0	0	0	0	0	0	0	18
OTU118	0	12	0	0	0	0	0	0	0	0	0	0	0	0	0	0	0	0	12
OTU119	0	8	0	0	0	0	0	0	0	0	0	0	0	0	0	0	0	0	8
OTU120	0	18	0	0	0	0	0	0	0	0	0	0	0	0	0	0	0	0	18
OTU121	0	7	0	0	0	0	0	0	0	0	0	0	0	0	0	0	0	0	7
OTU122	0	24	0	0	0	0	0	0	0	0	0	0	0	0	0	5	0	0	29
OTU123	0	5	0	0	0	0	0	0	0	0	0	0	0	0	0	0	0	0	5
OTU124	27	214	336	177	0	0	13	0	96	0	674	205	283	169	577	6	0	0	2777
OTU125	0	8	0	0	0	0	0	0	8	0	0	0	0	0	0	0	0	0	16
OTU126	0	5	0	0	0	0	0	0	0	0	0	0	0	0	0	0	0	0	5
OTU127	0	12	0	0	0	0	0	0	0	0	0	0	0	0	0	0	0	0	12
OTU128	0	10	0	0	0	0	0	0	0	0	0	0	0	0	0	0	0	0	10
OTU129	83	357	143	0	0	0	0	0	11	0	282	0	0	1	0	0	0	0	877
OTU130	0	131	0	0	0	0	0	0	0	0	0	0	0	0	0	0	0	0	131
OTU131	0	20	0	0	0	0	0	0	0	0	0	0	0	0	0	0	0	0	20
OTU132	1241	11177	1714	0	0	0	0	0	3	0	838	6	0	0	0	0	0	0	14979
OTU133	0	11	0	0	0	0	0	0	0	0	0	0	1	0	0	0	0	0	12
OTU134	0	24	0	0	0	0	0	0	0	0	0	0	0	0	0	0	0	0	24
OTU135	0	13	0	0	0	0	0	0	0	0	0	0	0	0	0	0	0	0	13
OTU136	0	7	0	0	0	0	0	0	3	0	0	0	0	0	0	0	0	0	10
OTU137	0	13	0	0	0	0	0	0	0	0	0	0	0	0	0	0	0	0	13
OTU138	0	17	0	0	0	0	0	0	0	0	0	0	0	0	0	0	0	0	17
OTU139	0	15	0	0	0	0	0	0	0	0	0	0	0	0	0	0	0	0	15
OTU140	0	13	0	0	0	0	0	0	0	0	0	0	0	0	0	0	0	0	13
OTU141	0	50	0	0	0	0	0	0	0	0	0	0	0	0	0	0	0	0	50
OTU142	0	12	0	0	0	0	0	0	0	0	0	0	0	0	0	0	0	0	12
OTU143	0	22	0	0	0	0	0	0	0	0	0	0	0	0	0	0	0	0	22
OTU144	15	161	61	0	0	0	0	0	42	158	15	0	4	0	0	0	0	0	456
OTU145	0	6	0	0	0	0	0	0	0	0	0	0	0	0	0	0	0	0	6
OTU146	0	12	0	0	0	0	0	0	0	0	0	0	0	0	0	0	0	0	12
OTU147	0	3	0	0	0	0	0	0	0	0	0	0	0	0	0	0	0	0	3
OTU148	0	8	0	0	0	0	0	0	0	0	0	0	0	0	0	0	0	0	8
OTU149	0	5	0	0	0	0	0	0	0	0	0	0	0	0	0	0	0	0	5
OTU150	0	16	0	0	0	0	0	0	0	0	0	0	0	0	0	0	0	0	16
OTU151	27	6	0	0	0	0	0	0	0	0	0	0	0	0	0	0	0	0	33
OTU152	0	5	0	0	0	0	0	0	0	0	0	0	0	0	0	0	0	0	5
OTU153	0	4	0	0	0	0	0	0	1	0	0	0	0	0	0	0	0	0	5
OTU154	0	0	400	15	0	0	0	0	3	0	72	0	0	0	0	0	0	0	490
OTU155	0	14	110	0	0	0	0	0	0	0	0	0	0	0	0	0	0	0	124
OTU156	0	0	34	0	0	0	0	0	0	0	0	0	0	0	0	0	0	0	34
OTU157	0	0	10	0	0	0	0	0	0	0	0	0	0	0	0	0	0	0	10
OTU158	0	6	116	0	0	0	0	0	0	0	0	0	0	0	0	0	0	0	122
OTU159	0	0	37	0	0	0	0	0	0	0	0	8	0	0	0	0	0	0	45
OTU160	0	0	12	0	0	0	0	0	2	0	0	0	0	0	0	0	0	0	14
OTU161	0	0	6	0	0	0	0	0	0	0	0	0	0	0	0	0	0	0	6
OTU162	117	15	28	0	0	0	0	0	2	0	141	0	0	0	0	0	0	0	303
OTU163	0	9	126	0	0	0	0	0	1	0	0	0	0	0	0	0	0	0	136
OTU164	0	0	48	0	0	0	0	0	1	0	0	0	0	0	0	0	0	0	49
OTU165	81	13	220	0	0	0	0	0	0	0	49	0	0	0	0	0	0	0	363
OTU166	2	260	302	49	0	0	256	59	33	6	393	165	34	89	3	89	1	4	1745
OTU167	78	44	69	0	0	0	0	0	7	0	0	0	0	0	0	0	0	0	198
OTU168	0	9	29	0	0	0	0	0	7	0	0	0	0	0	0	0	0	0	45
OTU169	0	0	25	0	0	0	0	0	0	0	0	0	0	0	0	0	0	0	25
OTU170	0	0	21	0	0	0	0	0	0	0	0	0	0	0	0	0	0	0	21
OTU171	0	0	24	0	0	0	0	0	0	0	0	0	0	0	0	0	0	0	24
OTU172	0	0	66	0	0	0	0	0	0	0	0	0	0	0	0	0	0	0	66
OTU173	0	0	20	0	0	0	0	0	0	0	0	0	0	0	0	0	0	0	20
OTU174	0	11	25	0	0	0	0	0	8	0	0	0	0	0	0	0	0	0	44
OTU175	0	0	17	0	0	0	0	0	0	0	0	0	0	0	0	0	0	0	17
OTU176	40	475	436	0	0	0	0	0	8	0	83	0	0	0	0	0	0	0	1042
OTU177	0	0	13	0	0	0	0	0	0	0	0	0	0	0	0	0	0	0	13
OTU178	0	0	8	0	0	0	0	0	0	0	0	0	0	0	0	0	0	0	8
OTU179	1	0	40	5	0	0	0	0	2	0	0	0	0	32	0	0	0	0	80
OTU180	0	0	37	0	0	0	0	0	0	0	0	0	0	0	0	0	0	0	37
OTU181	0	11	30	0	0	0	0	0	0	0	0	0	0	0	0	0	0	0	41
OTU182	0	0	53	0	0	0	0	0	0	0	0	0	0	0	0	0	0	0	53
OTU183	0	0	27	0	0	0	0	0	0	0	0	0	0	0	0	0	0	0	27
OTU184	0	0	97	0	0	0	0	0	0	0	0	0	0	0	0	0	0	0	97
OTU185	0	0	5	0	0	0	0	0	0	0	0	0	0	0	0	0	0	0	5
OTU186	0	0	10	0	0	0	0	0	0	0	0	0	0	0	0	0	0	0	10
OTU187	0	0	3	0	0	0	0	0	0	0	0	0	9	0	0	0	11	0	23
OTU188	0	0	28	0	0	0	0	0	2	0	0	0	0	0	0	0	0	0	30
OTU189	0	32	9	0	0	0	0	0	0	0	0	0	0	0	0	0	0	0	41
OTU190	1	4	9	0	0	0	0	0	0	0	0	0	0	0	0	0	0	0	14
OTU191	0	0	23	0	0	0	0	0	0	0	0	0	0	0	0	0	0	0	23
OTU192	0	0	5	0	0	0	0	0	0	0	0	0	0	0	0	0	0	0	5
OTU193	0	0	0	9	0	0	0	0	0	0	0	0	0	0	0	0	0	0	9
OTU194	0	0	0	61	0	0	0	0	10	477	104	0	0	0	215	0	0	0	867
OTU195	0	0	0	4	0	0	0	0	0	0	0	0	0	0	0	0	0	0	4
OTU196	0	0	0	11	0	0	0	0	1	0	0	0	0	0	0	0	0	0	12
OTU197	0	0	0	32	0	0	0	0	0	0	0	0	0	0	0	0	0	0	32
OTU198	0	0	0	6	0	0	0	0	0	0	11	0	0	0	0	0	0	69	86
OTU199	0	0	0	72	0	0	0	0	0	0	0	0	0	0	0	0	0	0	72
OTU200	0	0	0	11	0	0	0	0	0	0	0	0	0	0	0	0	0	0	11
OTU201	0	0	0	15	0	0	0	0	0	0	0	0	0	0	0	0	0	0	15
OTU202	0	0	0	139	0	0	0	0	0	0	0	0	0	0	0	0	0	0	139
OTU203	0	0	0	22	0	0	0	0	0	0	0	0	0	0	0	0	0	0	22
OTU204	0	0	0	129	0	0	0	0	0	0	0	0	0	0	0	0	0	0	129
OTU205	8	0	0	3	0	0	0	0	1	0	0	4	0	0	0	0	0	25	41
OTU206	0	0	0	7	0	0	0	0	0	0	0	0	0	0	0	0	0	0	7
OTU207	112	33	326	26	0	0	100	0	10	18	68	189	298	147	330	39	73	173	1942
OTU208	0	0	0	14	0	0	0	0	0	0	0	0	0	0	0	0	0	0	14
OTU209	0	0	0	0	39	0	0	0	0	0	0	0	0	0	142	12	0	0	193
OTU210	0	0	0	0	145	0	0	0	0	0	0	0	0	0	0	0	0	0	145
OTU211	2	3	0	0	144	0	2	124	2	1	0	3	0	0	467	0	0	1	749
OTU212	0	0	0	0	248	0	0	0	0	0	0	0	0	0	0	0	0	0	248
OTU213	0	0	0	0	451	0	0	0	0	0	0	0	0	0	0	0	0	0	451
OTU214	25182	18527	19835	17375	41067	42504	33959	50674	3646	23646	16043	25704	28223	4397	49931	2913	24031	42344	470001
OTU215	195	78	138	119	0	3487	206	293	9	61	69	387	500	252	0	160	256	387	6597
OTU216	1135	501	947	463	894	1368	1454	1200	31	720	1293	2239	1558	645	505	677	746	936	17312
OTU217	0	0	0	0	0	0	126	0	0	0	0	0	0	0	0	0	0	0	126
OTU218	0	0	0	0	0	0	59	0	0	0	0	0	0	0	0	0	0	0	59
OTU219	0	0	0	0	0	0	167	0	0	0	0	0	0	0	0	0	0	0	167
OTU220	0	0	0	0	0	0	50	0	0	0	0	0	0	0	0	0	0	0	50
OTU221	0	0	0	0	0	0	56	0	0	0	0	0	0	0	0	0	0	0	56
OTU222	0	5	1819	15141	0	0	18556	0	30790	5111	1130	0	40	9900	11258	12064	1842	3200	110856
OTU223	0	0	0	0	0	0	42	0	0	0	0	0	0	0	0	0	0	0	42
OTU224	0	0	0	0	0	0	56	0	0	0	0	0	0	0	0	0	0	0	56
OTU225	0	1	58	0	0	0	251	0	30	0	81	0	0	0	0	0	0	387	808
OTU226	0	0	0	0	0	0	2	0	0	0	0	0	0	0	0	0	0	0	2
OTU227	0	14	0	0	0	0	71	0	3	0	0	0	0	0	0	0	0	0	88
OTU228	0	0	0	0	0	0	138	0	17	0	0	0	0	0	0	0	0	0	155
OTU229	0	0	0	0	0	0	105	0	0	0	0	0	0	0	0	0	0	0	105
OTU230	0	1	0	0	0	0	131	0	0	0	0	53	0	0	0	0	0	0	185
OTU231	0	0	0	0	0	0	6	0	0	0	0	0	0	0	0	0	0	0	6
OTU232	0	0	1	0	0	0	111	43	1	0	25	0	2	8	471	1	0	12	675
OTU233	0	0	0	0	0	0	6	0	0	0	0	0	0	0	0	0	0	0	6
OTU234	0	0	0	0	0	0	46	0	2	0	0	0	0	0	0	0	0	0	48
OTU235	0	0	48	0	0	0	262	0	4	0	0	0	0	0	0	0	0	42	356
OTU236	0	0	0	0	0	0	132	0	0	0	0	0	0	0	0	0	0	0	132
OTU237	0	0	0	0	0	0	17	0	0	0	0	0	0	0	0	2	3	0	22
OTU238	154	105	324	229	125	0	1276	263	10	313	156	743	712	335	385	7	450	485	6072
OTU239	117	7	0	0	0	0	0	729	0	0	0	0	0	0	0	0	0	0	853
OTU240	0	3	0	0	0	0	0	266	0	0	0	0	0	0	0	0	0	0	269
OTU241	0	0	0	0	1	0	0	202	0	0	0	0	0	0	196	0	0	0	399
OTU242	0	0	0	0	0	0	0	35	0	0	0	0	0	0	0	0	0	0	35
OTU243	0	0	0	0	0	0	0	64	0	0	0	0	0	0	0	0	0	0	64
OTU244	0	0	0	0	0	0	0	85	0	0	0	0	0	0	20	0	0	0	105
OTU245	403	17	314	293	0	0	247	284	58	62	88	0	298	120	157	0	0	128	2469
OTU246	0	0	0	0	0	0	0	319	0	0	0	0	0	0	0	0	0	0	319
OTU247	0	0	0	0	0	0	0	0	17	0	0	0	0	0	0	0	0	0	17
OTU248	114	1	12	9	0	0	0	0	12	0	40	0	0	0	43	0	0	0	231
OTU249	0	0	0	0	0	0	0	0	5	0	0	0	0	0	0	0	0	0	5
OTU250	0	0	0	0	0	0	0	0	3	0	0	0	0	0	0	0	0	0	3
OTU251	0	0	0	0	0	0	0	0	3	0	0	0	0	0	0	0	0	0	3
OTU252	0	0	0	0	0	0	0	0	13	0	0	0	0	0	0	0	0	0	13
OTU253	0	0	0	0	0	0	0	0	1	0	0	0	0	0	29	0	0	0	30
OTU254	0	0	0	0	0	0	0	0	4	0	0	0	0	0	0	0	0	0	4
OTU255	0	0	0	1	0	0	1	0	10	0	1	0	0	0	0	0	0	0	13
OTU256	0	0	0	0	0	0	0	0	4	0	0	0	0	0	0	0	0	0	4
OTU257	0	0	0	0	0	0	0	0	6	0	0	0	0	0	0	0	0	0	6
OTU258	0	0	0	0	0	0	0	0	7	0	0	0	0	0	0	0	0	0	7
OTU259	0	0	0	0	0	0	0	0	14	0	0	0	0	0	0	4	0	0	18
OTU260	0	0	0	0	0	0	0	0	10	0	0	0	0	0	0	0	0	0	10
OTU261	0	0	0	0	0	0	0	0	6	0	0	0	0	0	0	0	0	0	6
OTU262	0	0	0	0	0	0	0	0	15	0	0	0	0	0	0	0	0	0	15
OTU263	0	0	0	0	0	0	0	0	4	0	0	0	0	0	0	0	0	0	4
OTU264	0	0	0	0	0	0	0	0	3	0	0	0	0	0	0	0	0	0	3
OTU265	0	49	107	24	0	0	0	0	913	83	189	0	0	45	552	0	0	0	1962
OTU266	0	10	0	0	0	0	0	0	9	0	0	0	0	0	0	0	0	0	19
OTU267	0	0	0	0	0	0	0	0	9	0	0	0	0	0	0	0	0	0	9
OTU268	0	0	0	0	0	0	0	0	8	0	0	0	0	0	0	0	0	0	8
OTU269	0	0	0	0	0	0	0	0	3	0	0	0	0	0	0	0	0	0	3
OTU270	0	0	0	0	0	0	0	0	3	0	0	0	0	0	0	0	0	0	3
OTU271	0	0	0	14	0	0	0	0	69	0	0	0	0	0	0	0	0	0	83
OTU272	0	0	0	17	0	0	0	0	34	114	0	0	0	0	0	30	0	0	195
OTU273	4686	3316	3682	3136	7155	7804	6362	8714	582	4498	3121	4926	5365	922	8266	724	5007	7958	86224
OTU274	142	1030	247	4874	628	0	765	242	7088	1655	895	78	158	4754	14136	5181	141	1930	43944
OTU275	0	0	0	0	0	0	0	0	0	59	0	0	0	0	0	0	0	0	59
OTU276	66	25	45	24	211	0	185	502	0	44	37	205	96	61	382	4	36	139	2062
OTU277	0	0	0	0	0	0	0	0	0	10	0	0	0	0	0	0	0	0	10
OTU278	0	0	0	0	0	0	0	0	0	87	0	0	0	0	0	0	0	0	87
OTU279	0	0	0	0	0	0	202	0	3	443	0	50	0	0	0	0	0	0	698
OTU280	0	0	0	0	0	0	0	0	2	12	0	0	0	0	0	0	0	0	14
OTU281	0	0	0	0	0	0	0	0	0	54	0	0	0	0	0	0	0	0	54
OTU282	0	0	0	0	0	0	0	0	0	44	0	0	0	0	0	0	0	0	44
OTU283	0	0	0	0	0	0	0	0	1	64	0	0	0	0	0	0	0	0	65
OTU284	78	95	0	0	0	0	59	0	2	163	67	28	0	0	0	0	0	0	492
OTU285	375	1335	8	67	0	0	0	0	58	0	2567	271	151	320	604	121	0	729	6606
OTU286	0	0	0	0	0	0	0	0	0	0	15	0	0	0	0	0	0	0	15
OTU287	0	0	0	0	0	0	0	0	0	0	64	0	0	0	0	0	0	0	64
OTU288	0	0	0	0	0	0	0	0	0	0	54	0	5	0	0	0	0	0	59
OTU289	0	0	0	0	0	0	0	0	0	0	103	0	0	0	0	0	0	0	103
OTU290	0	0	0	0	0	0	0	0	0	0	59	0	0	0	0	0	0	0	59
OTU291	0	0	0	0	0	0	0	0	1	0	6	0	0	0	0	0	0	0	7
OTU292	0	3	0	0	0	0	0	0	0	0	78	0	0	0	0	0	0	0	81
OTU293	0	0	0	0	0	0	0	0	0	0	20	0	0	0	0	0	0	0	20
OTU294	0	0	0	0	0	0	0	0	1	0	32	0	0	0	0	0	0	0	33
OTU295	0	0	0	0	0	0	0	0	0	0	46	0	0	0	0	0	0	0	46
OTU296	0	0	0	0	0	0	0	0	0	0	68	0	0	0	0	0	0	0	68
OTU297	0	0	0	0	0	0	0	0	0	0	37	0	0	0	0	0	0	0	37
OTU298	0	2	0	0	0	0	0	0	0	0	89	0	0	0	0	0	0	0	91
OTU299	0	393	0	0	0	0	0	0	0	0	51	0	0	0	0	0	0	0	444
OTU300	0	0	0	0	0	0	0	0	0	0	15	0	0	0	0	0	0	0	15
OTU301	0	0	0	0	0	0	0	0	0	0	6	0	0	0	0	0	0	0	6
OTU302	0	0	0	0	0	0	0	0	0	0	5	0	0	0	0	0	0	0	5
OTU303	0	0	0	0	0	0	0	0	1	0	79	0	0	0	0	0	0	0	80
OTU304	0	0	0	0	0	0	0	0	0	0	15	0	0	0	0	0	0	0	15
OTU305	146	50	276	0	0	0	0	0	12	0	492	0	27	0	0	0	0	0	1003
OTU306	0	0	0	0	0	0	0	0	0	0	31	0	0	0	0	0	0	0	31
OTU307	0	0	0	0	0	0	0	0	0	0	9	0	0	0	0	0	0	0	9
OTU308	0	0	0	0	0	0	0	0	2	0	63	0	0	0	0	0	0	0	65
OTU309	0	0	0	0	0	0	0	0	0	0	28	0	0	0	0	0	0	0	28
OTU310	0	0	0	0	0	0	0	0	2	0	19	0	0	0	0	0	0	0	21
OTU311	0	27	25	0	0	0	0	0	1	0	2148	0	161	0	0	0	0	0	2362
OTU312	0	10	0	0	0	0	0	0	8	0	982	0	82	0	317	0	0	0	1399
OTU313	54	0	0	0	0	0	0	0	0	0	52	0	0	0	0	0	0	0	106
OTU314	0	2	0	0	0	0	0	0	0	0	153	0	4	0	0	0	0	0	159
OTU315	0	1	0	0	0	0	0	0	0	0	84	0	0	0	0	0	0	0	85
OTU316	0	0	0	0	0	0	0	0	1	0	62	0	0	0	0	0	0	0	63
OTU317	0	22	0	0	0	0	0	0	0	0	79	0	0	0	0	0	0	0	101
OTU318	0	0	0	0	0	0	0	0	0	0	25	0	0	0	0	0	0	0	25
OTU319	0	0	0	0	0	0	0	0	0	0	4	0	0	0	0	0	0	0	4
OTU320	0	0	0	0	0	0	0	0	0	0	32	0	0	0	0	0	0	0	32
OTU321	0	0	0	0	0	0	0	0	0	0	8	0	0	0	0	0	0	0	8
OTU322	0	0	0	0	0	0	0	0	0	0	13	0	0	0	0	0	0	0	13
OTU323	0	0	0	0	0	0	0	0	0	0	171	0	0	0	0	0	0	0	171
OTU324	0	7	0	6	0	0	0	0	1	0	411	0	40	40	0	2	0	76	583
OTU325	0	14	0	0	0	0	0	0	0	0	590	0	279	0	0	0	0	0	883
OTU326	0	0	0	0	0	0	0	0	0	0	755	6	0	0	0	0	0	0	761
OTU327	0	0	0	0	0	0	0	0	0	0	4	0	0	0	0	0	0	0	4
OTU328	0	0	0	0	0	0	0	0	0	0	35	0	0	0	0	0	0	0	35
OTU329	0	0	5	11	0	0	0	0	25	0	33	0	0	0	329	77	0	0	480
OTU330	0	0	0	0	0	0	0	0	0	0	48	0	0	0	0	0	0	0	48
OTU331	0	0	0	0	0	0	0	0	0	0	7	0	0	0	0	0	0	0	7
OTU332	0	0	0	0	0	0	0	0	0	0	163	0	0	0	0	0	0	0	163
OTU333	0	0	0	0	0	0	0	0	0	0	28	0	0	0	0	0	0	0	28
OTU334	0	0	0	0	0	0	0	0	0	0	17	0	0	0	0	0	0	0	17
OTU335	0	0	0	0	0	0	0	0	0	0	261	0	0	0	0	0	0	0	261
OTU336	20	3	13	165	0	0	13	0	460	124	153	21	50	1925	9912	542	0	101	13502
OTU337	0	0	0	0	0	0	0	0	0	0	99	0	0	0	0	0	0	0	99
OTU338	0	0	0	0	0	0	0	0	0	0	9	0	0	0	0	0	0	0	9
OTU339	0	13	0	0	0	0	0	0	0	0	70	0	0	0	0	0	0	0	83
OTU340	0	94	0	0	0	0	0	0	9	0	58	0	0	0	0	0	0	0	161
OTU341	0	19	0	31	0	0	0	0	0	0	105	0	0	0	0	0	0	0	155
OTU342	0	0	0	0	0	0	0	0	0	0	56	0	0	0	0	0	0	0	56
OTU343	0	0	20	0	0	0	0	0	0	0	60	0	0	0	0	0	0	0	80
OTU344	0	0	0	0	0	0	0	0	1	0	114	0	0	0	0	0	0	0	115
OTU345	0	0	0	0	0	0	0	0	0	0	30	0	0	0	0	0	0	0	30
OTU346	0	0	0	0	0	0	0	0	0	0	66	0	0	0	0	0	0	0	66
OTU347	0	0	0	0	0	0	0	0	0	0	122	0	0	0	0	0	0	0	122
OTU348	309	187	184	87	0	0	60	368	20	186	140	537	33	16	0	137	0	241	2505
OTU349	413	12	249	24	0	0	148	725	214	121	82	305	523	364	0	721	280	133	4314
OTU350	4046	1935	3326	2491	2239	0	7793	3580	437	5078	3329	4151	5109	3388	3457	4167	4539	6015	65080
OTU351	0	0	0	0	0	0	0	0	0	0	0	50	0	0	0	0	0	0	50
OTU352	0	0	0	0	0	0	0	0	0	0	0	32	0	0	0	0	0	0	32
OTU353	0	0	0	21	0	0	70	0	0	0	0	283	129	37	0	114	149	228	1031
OTU354	0	0	0	0	0	0	0	0	0	0	0	76	0	0	0	0	0	0	76
OTU355	0	0	0	0	0	0	0	0	0	0	0	75	0	0	1	0	0	0	76
OTU356	0	0	0	0	0	0	0	0	2	0	0	0	19	0	0	0	0	0	21
OTU357	0	0	0	0	0	0	0	0	20	0	0	0	120	0	0	0	0	0	140
OTU358	0	0	0	0	0	0	0	0	0	0	84	0	143	0	0	0	0	0	227
OTU359	38	32	35	16	0	0	130	0	1	0	59	6	119	72	0	0	255	0	763
OTU360	0	48	0	0	0	0	0	0	0	0	0	0	34	0	0	0	0	0	82
OTU361	0	7	0	0	0	0	0	0	0	0	0	0	92	0	0	0	0	0	99
OTU362	0	0	0	0	0	0	0	0	1	0	130	0	55	0	5	0	0	0	191
OTU363	0	0	0	0	0	0	0	0	0	0	0	0	57	0	0	0	0	0	57
OTU364	0	0	0	0	0	0	0	0	0	0	0	0	8	0	0	0	0	0	8
OTU365	0	0	0	0	0	0	0	0	0	0	0	0	61	0	0	0	0	0	61
OTU366	0	0	0	0	0	0	0	0	0	0	0	0	24	0	0	0	0	0	24
OTU367	0	0	0	0	0	0	0	0	0	0	0	0	40	0	0	0	0	0	40
OTU368	166	131	218	104	0	0	125	120	35	599	256	600	382	283	850	34	192	377	4472
OTU369	0	0	0	0	0	0	0	0	0	0	0	0	70	0	0	0	0	0	70
OTU370	0	0	0	0	0	0	0	0	17	0	0	0	0	47	0	0	0	0	64
OTU371	0	0	0	0	0	0	0	0	0	0	0	0	0	3	0	0	0	0	3
OTU372	0	0	0	0	0	0	0	0	0	0	0	0	0	111	0	0	0	0	111
OTU373	0	5	0	0	0	0	0	0	0	0	0	0	0	29	0	0	0	0	34
OTU374	0	0	14	0	0	0	0	0	0	0	0	0	0	49	0	0	0	0	63
OTU375	0	0	0	0	0	0	0	0	1	0	0	0	0	18	0	0	0	0	19
OTU376	0	0	0	0	0	0	0	0	0	0	0	0	0	119	0	0	0	0	119
OTU377	0	0	0	0	0	0	0	0	2	0	0	0	0	59	0	0	0	0	61
OTU378	0	0	0	0	0	0	0	0	0	0	0	0	0	86	0	0	0	0	86
OTU379	0	0	0	0	0	0	0	0	0	0	0	0	0	2	0	0	0	0	2
OTU380	0	100	16	4	0	0	0	0	17	0	66	176	0	25	0	0	0	0	404
OTU381	0	0	0	0	0	0	0	0	0	0	0	0	0	29	15	0	0	0	44
OTU382	0	0	0	5	0	0	0	0	4	0	0	0	0	23	0	20	0	0	52
OTU383	0	0	0	89	0	0	0	0	115	0	0	0	0	72	181	0	0	0	457
OTU384	0	0	0	0	0	0	0	82	0	0	38	0	0	43	0	0	0	0	163
OTU385	0	0	0	0	0	0	0	0	0	0	0	0	0	76	0	0	0	0	76
OTU386	0	0	0	0	0	0	0	0	0	0	0	0	0	3	0	0	5	0	8
OTU387	0	0	117	0	0	0	0	0	6	0	0	0	0	160	0	0	0	0	283
OTU388	0	0	0	0	0	0	0	0	4	0	0	0	0	29	0	0	0	0	33
OTU389	0	1	0	0	0	0	0	0	0	0	0	0	0	23	0	1	0	0	25
OTU390	0	0	0	0	0	0	0	0	0	0	0	0	0	0	16	0	0	0	16
OTU391	0	0	0	0	716	0	0	489	0	0	0	0	0	0	535	348	0	0	2088
OTU392	0	0	0	0	0	0	0	71	0	0	0	0	0	0	110	0	0	0	181
OTU393	0	0	0	0	0	0	0	2	0	0	0	0	0	0	202	0	0	0	204
OTU394	0	0	2	1	0	0	0	0	0	1	0	0	0	0	32	0	0	1	37
OTU395	50	0	0	14	0	0	0	0	9	0	85	0	0	25	86	7	0	0	276
OTU396	61	3	0	15	0	0	102	0	0	0	0	0	0	23	562	0	0	90	856
OTU397	0	0	0	0	0	0	0	0	0	0	0	0	0	0	59	0	0	0	59
OTU398	0	14	0	31	0	0	0	0	6	1	89	0	0	12	177	0	0	0	330
OTU399	0	0	0	0	0	0	0	6	0	0	0	0	0	0	66	1	0	0	73
OTU400	0	0	0	0	0	0	0	0	0	0	0	0	0	0	53	0	0	0	53
OTU401	0	0	0	0	0	0	0	0	0	0	0	0	0	0	2	0	0	0	2
OTU402	0	0	0	2	0	0	0	0	0	0	0	0	0	0	287	0	0	0	289
OTU403	0	0	0	0	5	0	0	10	0	0	3	0	0	0	66	0	0	0	84
OTU404	0	0	0	0	0	0	0	0	0	0	0	0	0	0	11	0	0	0	11
OTU405	0	0	0	0	0	0	0	0	0	0	0	0	0	0	142	0	0	0	142
OTU406	0	11	0	10	0	0	56	0	0	50	0	0	0	0	368	0	12	222	729
OTU407	0	0	0	0	0	0	0	0	2	0	0	0	0	0	465	0	0	0	467
OTU408	44	0	73	30	0	0	0	0	10	0	95	0	0	0	214	0	0	0	466
OTU409	1727	3749	1940	6831	0	0	732	613	12339	654	7078	454	1661	6130	15598	8590	281	1486	69863
OTU410	0	0	0	0	0	0	0	0	0	0	0	0	0	0	22	0	0	0	22
OTU411	0	0	0	102	0	0	0	0	14	0	0	0	0	0	392	0	0	0	508
OTU412	0	0	0	0	0	0	0	0	0	0	0	0	0	0	919	0	0	0	919
OTU413	0	0	0	3	0	0	0	0	0	0	0	0	0	0	16	0	0	16	35
OTU414	0	0	0	0	0	0	0	0	0	8	27	0	0	0	74	0	0	0	109
OTU415	0	0	0	0	0	0	0	0	1	0	8	0	0	2	99	0	0	0	110
OTU416	0	0	0	0	0	0	0	7	0	0	1	0	0	0	61	0	2	0	71
OTU417	0	0	0	0	0	0	0	0	0	0	0	0	0	0	85	0	0	0	85
OTU418	0	0	4	0	0	0	0	0	0	0	2	0	8	0	95	0	0	0	109
OTU419	0	0	21	0	0	0	0	0	0	0	0	0	0	0	154	0	0	0	175
OTU420	0	0	0	0	0	0	0	0	0	0	0	0	0	0	90	0	0	0	90
OTU421	0	0	0	42	0	0	86	0	0	0	0	0	0	0	170	0	0	0	298
OTU422	31	9	83	11	0	0	67	0	0	36	2	1	0	0	658	0	6	66	970
OTU423	0	0	0	0	0	0	0	46	0	0	0	0	0	8	97	0	0	0	151
OTU424	0	0	0	0	0	0	0	0	0	0	25	0	21	0	123	0	0	0	169
OTU425	0	0	0	0	0	0	0	0	1	0	0	0	0	0	255	0	0	0	256
OTU426	0	0	0	0	0	0	0	0	0	0	0	0	0	0	110	0	0	0	110
OTU427	0	0	0	0	0	0	0	0	6	17	110	0	42	135	101	122	0	0	533
OTU428	0	0	29	196	0	0	0	0	116	0	360	0	37	192	2391	442	0	0	3763
OTU429	0	0	0	0	0	0	0	0	0	0	0	0	0	0	1586	0	0	0	1586
OTU430	0	0	0	0	0	0	0	0	1	0	48	0	0	0	281	0	0	0	330
OTU431	0	0	0	0	0	0	0	0	0	0	0	0	0	0	55	0	0	62	117
OTU432	0	0	0	0	0	0	0	0	0	0	0	0	0	0	270	0	0	0	270
OTU433	0	0	0	0	0	0	0	0	0	0	0	0	0	0	375	0	0	0	375
OTU434	0	0	0	0	0	0	0	0	0	0	0	0	0	14	208	0	0	0	222
OTU435	0	0	0	0	0	0	0	0	0	0	0	0	0	0	62	0	0	0	62
OTU436	0	2	0	0	0	0	2	0	1	0	0	0	0	1	108	11	0	0	125
OTU437	0	0	0	0	0	0	0	0	5	0	0	0	0	0	102	0	0	0	107
OTU438	0	0	0	0	0	0	0	0	0	0	0	0	0	0	119	0	0	0	119
OTU439	0	0	0	0	0	0	0	0	0	0	0	0	0	0	4619	0	0	0	4619
OTU440	0	0	0	0	0	0	0	0	3	0	0	0	0	13	258	0	0	0	274
OTU441	0	0	0	0	0	0	0	0	0	0	0	0	0	0	575	0	0	0	575
OTU442	0	0	0	0	0	0	0	0	0	0	0	0	0	0	52	0	0	0	52
OTU443	0	0	0	275	0	0	0	0	1071	58	0	42	0	668	1059	301	0	0	3474
OTU444	0	0	0	56	0	0	122	0	49	0	71	0	0	191	672	204	0	0	1365
OTU445	0	0	14	4	0	0	0	83	1	10	0	0	0	0	64	0	0	0	176
OTU446	0	0	0	0	0	0	0	0	0	0	0	0	0	0	0	10	0	0	10
OTU447	0	0	0	0	0	0	0	0	0	0	0	0	0	0	0	10	0	0	10
OTU448	0	0	20	0	0	0	0	0	0	0	0	0	11	7	36	24	0	0	98
OTU449	0	0	0	0	0	0	0	0	0	0	0	0	0	0	0	16	0	0	16
OTU450	0	2	5	3	0	0	27	0	0	2	8	0	0	0	0	71	0	5	123
OTU451	0	0	0	4	0	0	0	0	1	0	0	0	0	0	0	26	0	0	31
OTU452	10	247	160	0	0	0	0	0	6	0	155	0	0	0	0	25	0	0	603
OTU453	0	0	0	0	0	0	0	0	0	0	0	0	0	0	0	3	0	0	3
OTU454	0	0	0	0	0	0	0	0	0	0	0	0	0	0	0	54	0	0	54
OTU455	0	0	0	0	0	0	0	0	0	0	0	0	0	0	0	3	0	0	3
OTU456	0	0	0	16	0	0	0	0	2	0	0	0	0	0	0	13	0	0	31
OTU457	0	0	0	0	0	0	0	0	1	0	0	0	0	0	0	5	0	0	6
OTU458	0	0	0	11	0	0	0	0	4	28	0	15	0	0	0	78	26	0	162
OTU459	299	130	704	192	0	0	103	665	83	0	178	2	168	216	821	244	425	403	4633
OTU460	0	0	0	0	0	0	0	1	0	0	0	0	0	0	0	25	0	0	26
OTU461	0	0	0	0	0	0	0	0	0	0	0	0	0	0	0	82	0	0	82
OTU462	0	0	0	0	0	0	0	0	0	0	0	0	0	0	0	11	0	0	11
OTU463	0	1	21	1	2134	1774	0	6128	0	1	0	0	0	4	1811	3030	0	0	14905
OTU464	0	0	0	0	0	0	0	0	0	0	0	0	0	0	0	9	0	0	9
OTU465	0	4	0	0	0	0	0	0	0	0	0	0	0	0	0	18	0	0	22
OTU466	0	12	0	0	0	0	70	0	19	0	0	0	0	63	0	28	0	0	192
OTU467	0	0	0	0	0	0	0	0	1	0	0	0	0	0	0	16	0	0	17
OTU468	2588	1455	3038	1394	4381	1596	2690	4631	211	3084	2849	4180	862	1767	4852	5411	2111	4179	51279
OTU469	0	143	118	19	0	0	16	0	37	0	513	0	43	18	151	393	0	0	1451
OTU470	0	0	0	0	0	0	0	0	0	0	0	0	0	0	0	10	0	0	10
OTU471	0	0	0	0	0	0	0	0	0	0	0	0	0	0	0	7	0	0	7
OTU472	0	0	0	0	0	0	0	0	0	0	0	0	0	0	292	42	0	0	334
OTU473	0	0	0	0	0	0	0	0	0	0	0	0	0	0	0	16	0	0	16
OTU474	0	0	0	0	0	0	0	0	0	0	0	0	0	0	0	262	0	0	262
OTU475	0	2	0	0	0	0	0	0	12	0	0	0	0	0	0	43	0	0	57
OTU476	0	0	0	0	982	0	0	677	0	0	0	0	0	0	1478	522	0	0	3659
OTU477	0	0	0	0	0	0	0	0	0	0	0	0	0	0	0	0	19	0	19
OTU478	68	4	0	0	0	0	0	0	15	0	100	0	0	0	288	0	121	0	596
OTU479	0	0	0	0	0	0	0	0	0	0	0	0	0	0	0	0	7	0	7
OTU480	2728	1369	2014	1187	1472	0	2080	3325	504	2387	1682	2398	2373	1416	2558	2169	2261	5126	37049
OTU481	0	0	0	0	0	0	71	0	0	0	0	0	0	0	0	0	145	0	216
OTU482	12	11	25	8	0	0	19	0	0	43	53	11	25	5	871	1	14	57	1155
OTU483	0	14	0	0	0	0	0	0	3	0	0	0	0	0	0	0	82	53	152
OTU484	31	337	319	12	0	0	585	0	32	0	507	107	85	89	870	24	150	312	3460
OTU485	0	0	0	10	0	0	0	0	0	0	0	0	0	0	0	0	18	0	28
OTU486	0	0	0	0	0	0	0	0	3	0	0	0	0	0	0	0	0	86	89
OTU487	0	23	0	0	0	0	0	0	0	0	0	0	0	0	0	0	0	12	35
OTU488	350	392	182	191	0	4960	0	688	20	88	238	795	130	172	0	35	221	1050	9512
OTU489	0	0	0	0	0	0	0	0	0	0	0	0	0	0	0	0	0	4	4
OTU490	1	1	0	0	0	0	3	1	0	3	0	1	0	1	11	0	1	5	28
OTU491	4	9	16	10	0	3	43	18	16	49	8	17	5	24	242	3	1	37	505
OTU492	0	0	0	0	0	0	0	0	1	0	0	0	0	0	0	0	0	6	7
OTU493	998	567	2216	964	250	0	1292	614	169	1502	1708	65	0	1128	757	2116	67	1925	16338
OTU494	0	0	0	0	0	0	0	0	1	0	0	0	0	0	0	0	0	7	8
OTU495	0	0	0	0	0	0	0	0	0	0	0	0	109	0	0	23	0	454	586
OTU496	0	0	0	0	0	0	0	44	0	0	0	1	0	0	0	0	0	11	56
OTU497	0	50	104	25	0	0	314	0	2	0	0	0	0	0	0	258	1	204	958
OTU498	0	0	0	0	0	0	0	0	0	0	0	0	0	0	0	0	0	93	93
OTU499	0	0	0	0	0	0	0	0	0	0	0	0	0	0	0	0	0	160	160
OTU500	164	71	286	91	0	0	0	0	22	284	450	33	119	146	456	231	138	789	3280
OTU501	0	7	19	11	0	0	21	0	8	0	0	0	0	2	0	0	0	293	361
OTU502	41	56	0	85	0	0	334	0	5	0	0	19	47	72	63	0	0	461	1183
OTU503	67	472	380	15	0	0	0	0	605	501	0	0	42	0	0	3	0	359	2444
OTU504	0	0	24	0	0	0	0	0	0	0	0	0	0	5	0	0	0	6	35
